# Supplementary material for: Comprehensive genome characterization and expression analysis of the DUF4228 gene family in Sorghum (Sorghum bicolor L.) under salt stress conditions
Source: PeerJ. 2026 Apr 27;14:e21175. doi: 10.7717/peerj.21175 (PMC13131349; doi:10.7717/peerj.21175)
Supplement: Supplemental Information 1 [file peerj-14-21175-s001.xlsx]

## Sheet: Table S1
Table S1. Description of primers utilized for the Real time PCR (qRT-PCR) assessment
Gene name	Gene ID	Forward	Reversed
SbDUF44228-4	SbiBTX642.01G427900.1	AAACCAACTGCAGAGCCTAG	ACCATGACCATTACGTCCATAG
SbDUF44228-1	SbiBTX642.01G077200.1	GCCATCGCCATCTCCAG	GAGACACATATGCCGGGTG
SbDUF44228-14	SbiBTX642.04G084200.1	TCCATCCCAAACTGACACG	TCCTGCCTCTACACTCCTG
SbDUF44228-15	SbiBTX642.04G084800.1	TGCGTGAGGAAATGGAGG	TCAGCAACATCCCGAACTC
SbDUF44228-22	SbiBTX642.09G183700.1	CAGAAGGAACCGTGCGAC	AGAAATGACAAAGAAATGGCGAG
SbDUF44228-25	SbiBTX642.10G212500.1	CCTCTCCATTCCAAACTCCAA	TGTATCATTTGCTCGCGTCC
SbDUF44228-17	SbiBTX642.05G155500.1	ACCTCCACCTCCACCTC	GGCGACCTGAAAAACTACCC
Actin	SbPP2A	AACCCGCAAAACCCCAGACTA	TACAGGTCGGGCTCATGGAAC
