# Supplementary material for: Comprehensive genome characterization and expression analysis of the DUF4228 gene family in Sorghum (Sorghum bicolor L.) under salt stress conditions
Source: PeerJ. 2026 Apr 27;14:e21175. doi: 10.7717/peerj.21175 (PMC13131349; doi:10.7717/peerj.21175)
Supplement: Supplemental Information 2 [file peerj-14-21175-s002.xlsx]

## Sheet: CK
Table S2. qPCR raw data.
Well	Fluor	Target	Content	Sample	Cq
A01	SYBR	SbDUF4228-4	Unkn	CK-1	36.46
A02	SYBR	SbDUF4228-4	Unkn	CK-2	37.02
A03	SYBR	SbDUF4228-4	Unkn	CK-3	36.36
A04	SYBR	SbDUF4228-1	Unkn	CK-1	28.8452
A05	SYBR	SbDUF4228-1	Unkn	CK-2	29.5671
A06	SYBR	SbDUF4228-1	Unkn	CK-3	30.2477
A07	SYBR	SbDUF4228-14	Unkn	CK-1	32.3467
A08	SYBR	SbDUF4228-14	Unkn	CK-2	32.2525
A09	SYBR	SbDUF4228-14	Unkn	CK-3	32.5302
A10	SYBR	SbDUF4228-15	Unkn	CK-1	30.4844
A11	SYBR	SbDUF4228-15	Unkn	CK-2	30.7895
A12	SYBR	SbDUF4228-15	Unkn	CK-3	30.3167
A13	SYBR	Actin	Unkn	CK-1	23.0405
A14	SYBR	Actin	Unkn	CK-2	23.7245
A15	SYBR	Actin	Unkn	CK-3	23.21

## Sheet: NaCl-6h
Well	Fluor	Target	Content	Sample	Cq
A01	SYBR	SbDUF4228-4	Unkn	NaCl6h-1	33.3235
A02	SYBR	SbDUF4228-4	Unkn	NaCl6h-2	34.6789
A03	SYBR	SbDUF4228-4	Unkn	NaCl6h-3	32.3805
A04	SYBR	SbDUF4228-1	Unkn	NaCl6h-1	28.1177
A05	SYBR	SbDUF4228-1	Unkn	NaCl6h-2	28.6798
A06	SYBR	SbDUF4228-1	Unkn	NaCl6h-3	28.275
A07	SYBR	SbDUF4228-14	Unkn	NaCl6h-1	31.5925
A08	SYBR	SbDUF4228-14	Unkn	NaCl6h-2	30.8624
A09	SYBR	SbDUF4228-14	Unkn	NaCl6h-3	31.0077
A10	SYBR	SbDUF4228-15	Unkn	NaCl6h-1	29.8
A11	SYBR	SbDUF4228-15	Unkn	NaCl6h-2	30.3886
A12	SYBR	SbDUF4228-15	Unkn	NaCl6h-3	26.0043
A13	SYBR	Actin	Unkn	NaCl6h-1	23.4052
A14	SYBR	Actin	Unkn	NaCl6h-2	22.6433
A15	SYBR	Actin	Unkn	NaCl6h-3	23.22

## Sheet: NaCl-12h
Well	Fluor	Target	Content	Sample	Cq
A01	SYBR	SbDUF4228-4	Unkn	NaCl12h-1	33.166
A02	SYBR	SbDUF4228-4	Unkn	NaCl12h-2	33.2032
A03	SYBR	SbDUF4228-4	Unkn	NaCl12h-3	33.0649
A04	SYBR	SbDUF4228-1	Unkn	NaCl12h-1	28.214
A05	SYBR	SbDUF4228-1	Unkn	NaCl12h-2	28.5621
A06	SYBR	SbDUF4228-1	Unkn	NaCl12h-3	29.2118
A07	SYBR	SbDUF4228-14	Unkn	NaCl12h-1	33.0476
A08	SYBR	SbDUF4228-14	Unkn	NaCl12h-2	32.2823
A09	SYBR	SbDUF4228-14	Unkn	NaCl12h-3	32.5409
A10	SYBR	SbDUF4228-15	Unkn	NaCl12h-1	26.154
A11	SYBR	SbDUF4228-15	Unkn	NaCl12h-2	25.9615
A12	SYBR	SbDUF4228-15	Unkn	NaCl12h-3	32.0295
A13	SYBR	Actin	Unkn	NaCl12h-1	22.2714
A14	SYBR	Actin	Unkn	NaCl12h-2	22.31
A15	SYBR	Actin	Unkn	NaCl12h-3	21.8024

## Sheet: NaCl-24h
Well	Fluor	Target	Content	Sample	Cq
A01	SYBR	SbDUF4228-4	Unkn	NaCl24h-1	35.59
A02	SYBR	SbDUF4228-4	Unkn	NaCl24h-2	35.25
A03	SYBR	SbDUF4228-4	Unkn	NaCl24h-3	36.09
A04	SYBR	SbDUF4228-1	Unkn	NaCl24h-1	31.617
A05	SYBR	SbDUF4228-1	Unkn	NaCl24h-2	30.8012
A06	SYBR	SbDUF4228-1	Unkn	NaCl24h-3	30.2723
A07	SYBR	SbDUF4228-14	Unkn	NaCl24h-1	35.5825
A08	SYBR	SbDUF4228-14	Unkn	NaCl24h-2	39.0232
A09	SYBR	SbDUF4228-14	Unkn	NaCl24h-3	33.3666
A10	SYBR	SbDUF4228-15	Unkn	NaCl24h-1	30.84
A11	SYBR	SbDUF4228-15	Unkn	NaCl24h-2	30.74
A12	SYBR	SbDUF4228-15	Unkn	NaCl24h-3	34.23
A13	SYBR	Actin	Unkn	NaCl24h-1	21.8024
A14	SYBR	Actin	Unkn	NaCl24h-2	21.7994
A15	SYBR	Actin	Unkn	NaCl24h-3	21.9

## Sheet: NaCl-48h
Well	Fluor	Target	Content	Sample	Cq
A01	SYBR	SbDUF4228-4	Unkn	NaCl48h-1	35.59
A02	SYBR	SbDUF4228-4	Unkn	NaCl48h-2	35.25
A03	SYBR	SbDUF4228-4	Unkn	NaCl48h-3	36.09
A04	SYBR	SbDUF4228-1	Unkn	NaCl48h-1	28.33
A05	SYBR	SbDUF4228-1	Unkn	NaCl48h-2	28.48
A06	SYBR	SbDUF4228-1	Unkn	NaCl48h-3	29.13
A07	SYBR	SbDUF4228-14	Unkn	NaCl48h-1	34.01
A08	SYBR	SbDUF4228-14	Unkn	NaCl48h-2	31.85
A09	SYBR	SbDUF4228-14	Unkn	NaCl48h-3	32.48
A10	SYBR	SbDUF4228-15	Unkn	NaCl48h-1	30.84
A11	SYBR	SbDUF4228-15	Unkn	NaCl48h-2	30.74
A12	SYBR	SbDUF4228-15	Unkn	NaCl48h-3	34.23
A13	SYBR	Actin	Unkn	NaCl48h-1	22.42
A14	SYBR	Actin	Unkn	NaCl48h-2	22.37
A15	SYBR	Actin	Unkn	NaCl48h-3	22.35

## Sheet: NaCl-72h
Well	Fluor	Target	Content	Sample	Cq
A01	SYBR	SbDUF4228-4	Unkn	NaCl72h-1	34.4
A02	SYBR	SbDUF4228-4	Unkn	NaCl72h-2	34.2
A03	SYBR	SbDUF4228-4	Unkn	NaCl72h-3	35.09
A04	SYBR	SbDUF4228-1	Unkn	NaCl72h-1	30.31
A05	SYBR	SbDUF4228-1	Unkn	NaCl72h-2	30.5
A06	SYBR	SbDUF4228-1	Unkn	NaCl72h-3	29.43
A07	SYBR	SbDUF4228-14	Unkn	NaCl72h-1	35.23
A08	SYBR	SbDUF4228-14	Unkn	NaCl72h-2	34.47
A09	SYBR	SbDUF4228-14	Unkn	NaCl72h-3	34.61
A10	SYBR	SbDUF4228-15	Unkn	NaCl72h-1	32.51
A11	SYBR	SbDUF4228-15	Unkn	NaCl72h-2	33.61
A12	SYBR	SbDUF4228-15	Unkn	NaCl72h-3	31.39
A13	SYBR	Actin	Unkn	NaCl72h-1	23
A14	SYBR	Actin	Unkn	NaCl72h-2	23.33
A15	SYBR	Actin	Unkn	NaCl72h-3	23.32
