# Supplementary material for: Comprehensive genome characterization and expression analysis of the DUF4228 gene family in Sorghum (Sorghum bicolor L.) under salt stress conditions
Source: PeerJ. 2026 Apr 27;14:e21175. doi: 10.7717/peerj.21175 (PMC13131349; doi:10.7717/peerj.21175)
Supplement: Supplemental Information 4 [file peerj-14-21175-s004.xlsx]

## Sheet: Table S4
Table S4: List of SbDUF4228 genes , physicochemical properties and subcellular localization of predicted Sorghum bicolor DUF4228 proteins.
Gene ID	Gene Name	Chromosome	Location Start-END	Strand	CDS(bp)	Number of amino acids	MW (KDa)	Theoretical pI	GRAVY	Instability index	Aliphatic index	Subcellular localization
SbiBTX642.01G077200.1	sbDUF4228-1	1	5688070..5689319	reverse	567	188	0.188	5.35	-0.032	78.51	78.67	Chloroplast, Plasma Membrane
SbiBTX642.01G391200.1	sbDUF4228-2	1	66863022..66864336	forward	744	247	0.247	9.67	-0.015	46.61	88.22	Chloroplast, Plasma Membrane
SbiBTX642.01G421400.1	sbDUF4228-3	1	69488925..69489805	forward	654	217	0.217	9.56	-0.653	67.34	70.28	Nuclear
SbiBTX642.01G427900.1	sbDUF4228-4	1	70052134..70053230	reverse	504	167	0.167	9.86	-0.511	91.88	79.46	Nuclear
SbiBTX642.02G020500.1	sbDUF4228-5	2	1759032..1760353	forward	585	194	0.194	8.98	-0.227	65.13	73.81	Nuclear
SbiBTX642.02G205400.1	sbDUF4228-6	2	59812292..59816261	reverse	687	228	0.228	10.71	-0.384	36.14	78.42	Mitochondrial
SbiBTX642.02G260500.1	sbDUF4228-7	2	64978742..64979465	forward	723	240	0.24	10.77	-0.401	70.93	68.58	Nuclear
SbiBTX642.02G260600.1	sbDUF4228-8	2	64982188..64983297	forward	702	233	0.233	7.72	0.107	38.24	81.5	Chloroplast
SbiBTX642.02G418600.1	sbDUF4228-9	2	76490737..76492477	forward	831	276	0.276	10.13	-0.359	53.12	76.01	Mitochondrial, Chloroplast
SbiBTX642.03G062000.1	sbDUF4228-10	3	5240736..5241630	reverse	555	184	0.184	9.35	-0.226	61.84	83.91	Nuclear
SbiBTX642.03G100300.1	sbDUF4228-11	3	8317528..8319029	reverse	867	288	0.288	9.56	-0.244	65.24	76.39	Nuclear
SbiBTX642.03G152100.1	sbDUF4228-12	3	14939659..14940589	forward	495	164	0.164	9.38	-0.398	39.15	74.39	Mitochondrial,Cytoplasmic,Chloroplast
SbiBTX642.03G460100.1	sbDUF4228-13	3	73375547..73376473	forward	687	228	0.228	9.25	-0.036	56.35	83.16	Plasma Membrane,Chloroplast
SbiBTX642.04G084200.1	sbDUF4228-14	4	6222939..6224048	reverse	612	203	0.203	4.88	-0.088	48.8	78.42	Chloroplast
SbiBTX642.04G084800.1	sbDUF4228-15	4	6337199..6337814	reverse	615	204	0.204	8.97	-0.197	62.94	81.47	Chloroplast
SbiBTX642.04G270000.1	sbDUF4228-16	4	54259081..54261983	reverse	747	248	0.248	11.22	-0.395	49.83	77.74	Nuclear
SbiBTX642.05G155500.1	sbDUF4228-17	5	61226942..61230881	reverse	885	294	0.294	9.28	-0.296	61.37	79.9	Nuclear
SbiBTX642.07G141300.1	sbDUF4228-18	7	53465466..53466429	forward	561	186	0.186	9.89	-0.555	35.67	74.14	Nuclear
SbiBTX642.07G150600.1	sbDUF4228-19	7	55450847..55451186	reverse	339	112	0.112	5.07	0.336	58.25	91.61	Plasma Membrane,Chloroplast
SbiBTX642.09G060400.1	sbDUF4228-20	9	6211951..6212757	forward	531	176	0.176	9.59	-0.403	66.94	88.07	Nuclear
SbiBTX642.09G132800.1	sbDUF4228-21	9	45415906..45417215	forward	636	211	0.211	8.84	0.068	60.88	82.46	Chloroplast
SbiBTX642.09G183700.1	sbDUF4228-22	9	50656802..50657810	forward	561	186	0.186	9.79	-0.387	64.99	77.26	Nuclear
SbiBTX642.09G243200.1	sbDUF4228-23	9	54636333..54637491	reverse	576	191	0.191	5.8	-0.093	64.35	82.51	Chloroplast, Nuclear
SbiBTX642.10G186000.1	sbDUF4228-24	10	48639458..48640738	reverse	639	212	0.212	10.99	-0.675	69.53	58.44	Nuclear
SbiBTX642.10G212500.1	sbDUF4228-25	10	51927425..51928548	forward	693	230	0.23	10.39	-0.187	65.52	72.87	Nuclear,Chloroplast
