# Supplementary material for: Comprehensive genome characterization and expression analysis of the DUF4228 gene family in Sorghum (Sorghum bicolor L.) under salt stress conditions
Source: PeerJ. 2026 Apr 27;14:e21175. doi: 10.7717/peerj.21175 (PMC13131349; doi:10.7717/peerj.21175)
Supplement: Supplemental Information 5 [file peerj-14-21175-s005.xlsx]

## Sheet: Table S5
Table S5. Ka/Ks Analysis in DUF4228 Protein
Seq-1 Seq-2 Ka Ks Ka/Ks
SbDUF4228-12 SbDUF4228-3 0.704 0.831 0.848
SbDUF4228-16 SbDUF4228-6 0.358 0.761 0.471
SbDUF4228- 20 SbDUF4228-10 0.233 0.678 0.344
SbDUF4228-13 SbDUF4228-19 0.101 0.113 0.954
SbDUF4228-9 SbDUF4228-2 0.305 0.552 0.552
SbDUF4228-5 SbDUF4228-1 0.398 0.655 0.608
SbDUF4228-7 SbDUF4228-8 0.367 0.583 0.629
SbDUF4228-14 SbDUF4228-15 0.280 0.535 0.523
