# Supplementary material for: Comprehensive genome characterization and expression analysis of the DUF4228 gene family in Sorghum (Sorghum bicolor L.) under salt stress conditions
Source: PeerJ. 2026 Apr 27;14:e21175. doi: 10.7717/peerj.21175 (PMC13131349; doi:10.7717/peerj.21175)
Supplement: Supplemental Information 6 [file peerj-14-21175-s006.xlsx]

## Sheet: Table S6
Table S6. Details of the cis-elements identified in DUF4228 gene family
Gene name	Start	End	Putative cis-elements
sbDUF4228-1	778	784	MYB-like sequence
sbDUF4228-1	873	882	WUN-motif(cis-acting regulatory element involved in seed-specific regulation)
sbDUF4228-1	453	459	MYB
sbDUF4228-1	778	784	MYB
sbDUF4228-1	921	927	MYB
sbDUF4228-1	1050	1056	MYB
sbDUF4228-1	357	363	MYC
sbDUF4228-1	1202	1208	MYC
sbDUF4228-1	1400	1406	MYC
sbDUF4228-1	1461	1467	W box
sbDUF4228-1	1301	1309	ABRE(cis-acting element involved in the abscisic acid responsiveness)
sbDUF4228-1	1302	1307	ABRE(cis-acting element involved in the abscisic acid responsiveness)
sbDUF4228-2	1278	1287	ABRE(cis-acting element involved in the abscisic acid responsiveness)
sbDUF4228-2	1399	1404	ABRE(cis-acting element involved in the abscisic acid responsiveness)
sbDUF4228-2	1422	1427	STRE
sbDUF4228-2	1305	1311	W box
sbDUF4228-2	1405	1411	W box
sbDUF4228-2	262	268	MYC
sbDUF4228-2	629	635	MYC
sbDUF4228-2	614	620	MYB
sbDUF4228-2	625	631	MYB
sbDUF4228-2	710	716	MYB
sbDUF4228-2	919	925	MYB
sbDUF4228-2	12	18	ARE(cis-acting regulatory element essential for the anaerobic induction)
sbDUF4228-2	381	387	ARE(cis-acting regulatory element essential for the anaerobic induction)
sbDUF4228-2	455	461	ARE(cis-acting regulatory element essential for the anaerobic induction)
sbDUF4228-2	1079	1085	ARE(cis-acting regulatory element essential for the anaerobic induction)
sbDUF4228-2	434	440	MBS(MYB binding site involved in drought-inducibility)
sbDUF4228-2	614	620	MYB-like sequence
sbDUF4228-2	625	631	MYB-like sequence
sbDUF4228-3	47	53	MYB-recognition site
sbDUF4228-3	96	102	MYB-recognition site
sbDUF4228-3	650	656	MYB-recognition site
sbDUF4228-3	763	769	MYB-recognition site
sbDUF4228-3	1083	1089	MYB-recognition site
sbDUF4228-3	853	859	MBS(MYB binding site involved in drought-inducibility)
sbDUF4228-3	214	220	ARE(cis-acting regulatory element essential for the anaerobic induction)
sbDUF4228-3	629	635	ARE(cis-acting regulatory element essential for the anaerobic induction)
sbDUF4228-3	1337	1342	STRE
sbDUF4228-3	1379	1384	STRE
sbDUF4228-3	548	553	ABRE(cis-acting element involved in the abscisic acid responsiveness)
sbDUF4228-3	780	785	ABRE(cis-acting element involved in the abscisic acid responsiveness)
sbDUF4228-4	909	914	ABRE(cis-acting element involved in the abscisic acid responsiveness)
sbDUF4228-4	53	59	MYB
sbDUF4228-4	598	604	MYB
sbDUF4228-4	919	925	MYB
sbDUF4228-4	1022	1028	MYB
sbDUF4228-4	1422	1428	MYB
sbDUF4228-4	796	802	MYC
sbDUF4228-4	1101	1107	MYC
sbDUF4228-4	830	836	W box
sbDUF4228-4	129	134	STRE
sbDUF4228-4	848	853	STRE
sbDUF4228-4	942	948	ARE(cis-acting regulatory element essential for the anaerobic induction)
sbDUF4228-4	53	59	MYB-like sequence
sbDUF4228-4	919	925	MYB-like sequence
sbDUF4228-4	1422	1428	MYB-like sequence
sbDUF4228-4	31	38	MYC
sbDUF4228-4	502	509	MYC
sbDUF4228-4	1109	1116	MYC
sbDUF4228-5	323	329	ARE(cis-acting regulatory element essential for the anaerobic induction)
sbDUF4228-5	451	457	ARE(cis-acting regulatory element essential for the anaerobic induction)
sbDUF4228-5	285	291	MBS(MYB binding site involved in drought-inducibility)
sbDUF4228-5	745	751	MBS(MYB binding site involved in drought-inducibility)
sbDUF4228-5	950	956	MYB-like sequence
sbDUF4228-5	271	276	ABRE(cis-acting element involved in the abscisic acid responsiveness)
sbDUF4228-5	781	786	ABRE(cis-acting element involved in the abscisic acid responsiveness)
sbDUF4228-5	815	820	ABRE(cis-acting element involved in the abscisic acid responsiveness)
sbDUF4228-5	856	865	ABRE(cis-acting element involved in the abscisic acid responsiveness)
sbDUF4228-5	889	894	ABRE(cis-acting element involved in the abscisic acid responsiveness)
sbDUF4228-5	692	698	MYB
sbDUF4228-5	758	764	MYB
sbDUF4228-5	950	956	MYB
sbDUF4228-5	86	92	MYC
sbDUF4228-5	205	211	MYC
sbDUF4228-5	413	419	MYC
sbDUF4228-5	961	967	MYC
sbDUF4228-5	17	22	STRE
sbDUF4228-5	376	381	STRE
sbDUF4228-5	1320	1325	STRE
sbDUF4228-6	66	72	MYB
sbDUF4228-6	80	86	MYB
sbDUF4228-6	491	497	MYC
sbDUF4228-6	712	718	MYB
sbDUF4228-6	1030	1037	ABRE
sbDUF4228-6	1068	1074	MYB
sbDUF4228-6	1125	1131	MYC
sbDUF4228-6	1345	1350	ABRE(cis-acting element involved in the abscisic acid responsiveness)
sbDUF4228-7	724	729	ABRE(cis-acting element involved in the abscisic acid responsiveness)
sbDUF4228-7	1483	1488	ABRE(cis-acting element involved in the abscisic acid responsiveness)
sbDUF4228-7	96	102	MYC
sbDUF4228-7	1027	1033	MYC
sbDUF4228-7	173	179	MYB
sbDUF4228-7	264	270	MYB
sbDUF4228-7	629	635	MYB
sbDUF4228-7	1375	1381	MYB
sbDUF4228-7	93	99	W box
sbDUF4228-7	587	593	W box
sbDUF4228-7	943	949	ARE(cis-acting regulatory element essential for the anaerobic induction)
sbDUF4228-8	329	334	ABRE(cis-acting element involved in the abscisic acid responsiveness)
sbDUF4228-8	1455	1460	ABRE(cis-acting element involved in the abscisic acid responsiveness)
sbDUF4228-8	82	88	MYC
sbDUF4228-8	106	112	MYC
sbDUF4228-8	518	524	MYC
sbDUF4228-8	933	939	MYC
sbDUF4228-8	940	946	MYC
sbDUF4228-8	984	990	MYC
sbDUF4228-8	807	813	MYB
sbDUF4228-8	317	322	STRE
sbDUF4228-8	492	497	STRE
sbDUF4228-8	701	706	STRE
sbDUF4228-8	718	723	STRE
sbDUF4228-8	724	729	STRE
sbDUF4228-9	387	393	ARE(cis-acting regulatory element essential for the anaerobic induction)
sbDUF4228-9	294	299	ABRE(cis-acting element involved in the abscisic acid responsiveness)
sbDUF4228-9	1337	1345	ABRE(cis-acting element involved in the abscisic acid responsiveness)
sbDUF4228-9	1338	1343	ABRE(cis-acting element involved in the abscisic acid responsiveness)
sbDUF4228-9	132	138	MYC
sbDUF4228-9	542	548	MYC
sbDUF4228-9	970	976	MYC
sbDUF4228-9	1096	1102	MYC
sbDUF4228-9	1311	1317	MYC
sbDUF4228-9	426	432	MYB
sbDUF4228-9	430	436	MYB
sbDUF4228-9	761	766	STRE
sbDUF4228-9	166	172	W box
sbDUF4228-9	312	318	W box
sbDUF4228-10	659	666	MYC
sbDUF4228-10	362	368	MYB-recognition site
sbDUF4228-10	164	170	MYB
sbDUF4228-10	356	362	MYB
sbDUF4228-10	585	591	MYB
sbDUF4228-10	1152	1158	MYB
sbDUF4228-10	1291	1300	WUN-motif(cis-acting regulatory element involved in seed-specific regulation)
sbDUF4228-10	134	140	MYC
sbDUF4228-10	395	401	MYC
sbDUF4228-10	866	872	MYC
sbDUF4228-10	540	546	W box
sbDUF4228-10	1347	1352	STRE
sbDUF4228-10	21	30	ABRE(cis-acting element involved in the abscisic acid responsiveness)
sbDUF4228-10	23	29	ABRE(cis-acting element involved in the abscisic acid responsiveness)
sbDUF4228-10	24	29	ABRE(cis-acting element involved in the abscisic acid responsiveness)
sbDUF4228-10	121	127	ABRE(cis-acting element involved in the abscisic acid responsiveness)
sbDUF4228-10	122	127	ABRE(cis-acting element involved in the abscisic acid responsiveness)
sbDUF4228-10	142	147	ABRE(cis-acting element involved in the abscisic acid responsiveness)
sbDUF4228-10	224	229	ABRE(cis-acting element involved in the abscisic acid responsiveness)
sbDUF4228-10	642	647	ABRE(cis-acting element involved in the abscisic acid responsiveness)
sbDUF4228-10	899	908	ABRE(cis-acting element involved in the abscisic acid responsiveness)
sbDUF4228-10	901	906	ABRE(cis-acting element involved in the abscisic acid responsiveness)
sbDUF4228-10	906	913	ABRE(cis-acting element involved in the abscisic acid responsiveness)
sbDUF4228-10	930	935	ABRE(cis-acting element involved in the abscisic acid responsiveness)
sbDUF4228-10	937	942	ABRE(cis-acting element involved in the abscisic acid responsiveness)
sbDUF4228-10	1363	1368	ABRE(cis-acting element involved in the abscisic acid responsiveness)
sbDUF4228-10	1478	1483	ABRE(cis-acting element involved in the abscisic acid responsiveness)
sbDUF4228-11	960	966	MYB-recognition site
sbDUF4228-11	368	374	MYB-like sequence
sbDUF4228-11	487	493	MYB-like sequence
sbDUF4228-11	404	413	ABRE(cis-acting element involved in the abscisic acid responsiveness)
sbDUF4228-11	407	412	ABRE(cis-acting element involved in the abscisic acid responsiveness)
sbDUF4228-11	102	107	STRE
sbDUF4228-11	1200	1206	MYC
sbDUF4228-11	368	374	MYB
sbDUF4228-11	483	489	MYB
sbDUF4228-11	487	493	MYB
sbDUF4228-11	1326	1332	MYB
sbDUF4228-11	1112	1121	WUN-motif(cis-acting regulatory element involved in seed-specific regulation)
sbDUF4228-12	590	598	AE-box(part of a module for light response)
sbDUF4228-12	1174	1180	MYB-like sequence
sbDUF4228-12	1365	1371	MBS(MYB binding site involved in drought-inducibility)
sbDUF4228-12	654	660	ARE(cis-acting regulatory element essential for the anaerobic induction)
sbDUF4228-12	718	724	MYC
sbDUF4228-12	151	157	MYB
sbDUF4228-12	913	919	MYB
sbDUF4228-12	1174	1180	MYB
sbDUF4228-12	1399	1408	ABRE(cis-acting element involved in the abscisic acid responsiveness)
sbDUF4228-12	1401	1407	ABRE(cis-acting element involved in the abscisic acid responsiveness)
sbDUF4228-12	1402	1407	ABRE(cis-acting element involved in the abscisic acid responsiveness)
sbDUF4228-13	764	769	ABRE(cis-acting element involved in the abscisic acid responsiveness)
sbDUF4228-13	1063	1068	ABRE(cis-acting element involved in the abscisic acid responsiveness)
sbDUF4228-13	1103	1108	ABRE(cis-acting element involved in the abscisic acid responsiveness)
sbDUF4228-13	158	164	ABRE(cis-acting element involved in the abscisic acid responsiveness)
sbDUF4228-13	462	468	MYC
sbDUF4228-13	741	747	MYC
sbDUF4228-13	942	948	MYC
sbDUF4228-13	976	982	MYC
sbDUF4228-13	1042	1048	MYC
sbDUF4228-13	80	89	WUN-motif(cis-acting regulatory element involved in seed-specific regulation)
sbDUF4228-13	81	89	WUN-motif(cis-acting regulatory element involved in seed-specific regulation)
sbDUF4228-13	922	931	WUN-motif(cis-acting regulatory element involved in seed-specific regulation)
sbDUF4228-13	539	545	MYB
sbDUF4228-13	181	186	STRE
sbDUF4228-13	279	284	STRE
sbDUF4228-13	285	290	STRE
sbDUF4228-13	297	302	STRE
sbDUF4228-13	368	373	STRE
sbDUF4228-13	1143	1148	STRE
sbDUF4228-13	887	893	W box
sbDUF4228-13	1338	1344	W box
sbDUF4228-13	1420	1426	W box
sbDUF4228-13	594	600	ARE(cis-acting regulatory element essential for the anaerobic induction)
sbDUF4228-13	894	900	MYB-recognition site
sbDUF4228-13	1281	1287	MYB-recognition site
sbDUF4228-13	848	855	MYC
sbDUF4228-14	1431	1437	MBS(MYB binding site involved in drought-inducibility)
sbDUF4228-14	1175	1180	ABRE
sbDUF4228-14	252	257	STRE
sbDUF4228-14	281	286	STRE
sbDUF4228-14	304	309	STRE
sbDUF4228-14	638	643	STRE
sbDUF4228-14	705	711	W box
sbDUF4228-14	199	205	MYC
sbDUF4228-14	672	678	MYC
sbDUF4228-14	759	765	MYC
sbDUF4228-14	929	935	MYC
sbDUF4228-14	993	999	MYC
sbDUF4228-15	916	922	MYB-like sequence
sbDUF4228-15	371	377	MYB-recognition site
sbDUF4228-15	344	350	MBS(MYB binding site involved in drought-inducibility)
sbDUF4228-15	377	383	MBS(MYB binding site involved in drought-inducibility)
sbDUF4228-15	496	501	STRE
sbDUF4228-15	662	667	STRE
sbDUF4228-15	668	673	STRE
sbDUF4228-15	674	679	STRE
sbDUF4228-15	134	140	W box
sbDUF4228-15	361	367	W box
sbDUF4228-15	1227	1233	MYC
sbDUF4228-15	1372	1378	MYC
sbDUF4228-15	722	728	MYB
sbDUF4228-15	916	922	MYB
sbDUF4228-15	147	153	ABRE(cis-acting element involved in the abscisic acid responsiveness)
sbDUF4228-15	148	153	ABRE(cis-acting element involved in the abscisic acid responsiveness)
sbDUF4228-15	561	566	ABRE(cis-acting element involved in the abscisic acid responsiveness)
sbDUF4228-16	781	786	STRE
sbDUF4228-16	716	722	MYB
sbDUF4228-16	716	722	MYB-like sequence
sbDUF4228-16	624	630	MYC
sbDUF4228-16	735	741	MYC
sbDUF4228-16	39	45	ABRE(cis-acting element involved in the abscisic acid responsiveness)
sbDUF4228-16	40	45	ABRE(cis-acting element involved in the abscisic acid responsiveness)
sbDUF4228-16	72	77	ABRE(cis-acting element involved in the abscisic acid responsiveness)
sbDUF4228-16	110	115	ABRE(cis-acting element involved in the abscisic acid responsiveness)
sbDUF4228-16	338	343	ABRE(cis-acting element involved in the abscisic acid responsiveness)
sbDUF4228-17	608	613	STRE
sbDUF4228-17	1387	1393	W box
sbDUF4228-17	1192	1198	MYB
sbDUF4228-17	148	158	ABRE(cis-acting element involved in the abscisic acid responsiveness)
sbDUF4228-17	368	373	ABRE(cis-acting element involved in the abscisic acid responsiveness)
sbDUF4228-17	420	427	ABRE(cis-acting element involved in the abscisic acid responsiveness)
sbDUF4228-17	444	454	ABRE(cis-acting element involved in the abscisic acid responsiveness)
sbDUF4228-17	737	746	ABRE(cis-acting element involved in the abscisic acid responsiveness)
sbDUF4228-17	739	744	ABRE(cis-acting element involved in the abscisic acid responsiveness)
sbDUF4228-17	1094	1100	ABRE(cis-acting element involved in the abscisic acid responsiveness)
sbDUF4228-17	1095	1100	ABRE(cis-acting element involved in the abscisic acid responsiveness)
sbDUF4228-17	110	116	ARE(cis-acting regulatory element essential for the anaerobic induction)
sbDUF4228-17	551	557	ARE(cis-acting regulatory element essential for the anaerobic induction)
sbDUF4228-17	1331	1337	ARE(cis-acting regulatory element essential for the anaerobic induction)
sbDUF4228-17	92	98	MBS(MYB binding site involved in drought-inducibility)
sbDUF4228-17	533	539	MBS(MYB binding site involved in drought-inducibility)
sbDUF4228-17	867	873	MBS(MYB binding site involved in drought-inducibility)
sbDUF4228-18	117	123	MYC
sbDUF4228-18	304	310	MYC
sbDUF4228-18	420	426	MYC
sbDUF4228-18	457	463	MYC
sbDUF4228-18	519	525	MYC
sbDUF4228-18	548	554	MYC
sbDUF4228-18	598	604	MYC
sbDUF4228-18	622	628	MYC
sbDUF4228-18	879	885	MYC
sbDUF4228-18	958	964	MYC
sbDUF4228-18	461	467	MYB
sbDUF4228-18	552	558	MYB
sbDUF4228-18	602	608	MYB
sbDUF4228-18	1412	1418	MYB
sbDUF4228-18	888	893	STRE
sbDUF4228-18	1336	1341	STRE
sbDUF4228-18	1332	1338	W box
sbDUF4228-18	1261	1266	ABRE(cis-acting element involved in the abscisic acid responsiveness)
sbDUF4228-18	1324	1329	ABRE(cis-acting element involved in the abscisic acid responsiveness)
sbDUF4228-18	1418	1423	ABRE(cis-acting element involved in the abscisic acid responsiveness)
sbDUF4228-18	1412	1418	MYB-like sequence
sbDUF4228-18	259	265	ARE(cis-acting regulatory element essential for the anaerobic induction)
sbDUF4228-18	693	701	AE-box(part of a module for light response)
sbDUF4228-19	669	675	ARE(cis-acting regulatory element essential for the anaerobic induction)
sbDUF4228-19	1185	1191	MYB-recognition site
sbDUF4228-19	455	461	MYC
sbDUF4228-19	866	872	MYC
sbDUF4228-19	58	64	MYB
sbDUF4228-19	493	499	MYB
sbDUF4228-19	798	804	MYB
sbDUF4228-19	65	70	STRE
sbDUF4228-19	1051	1056	STRE
sbDUF4228-19	1299	1304	STRE
sbDUF4228-19	1242	1248	W box
sbDUF4228-19	1325	1331	W box
sbDUF4228-19	52	57	ABRE(cis-acting element involved in the abscisic acid responsiveness)
sbDUF4228-19	123	128	ABRE(cis-acting element involved in the abscisic acid responsiveness)
sbDUF4228-19	424	429	ABRE(cis-acting element involved in the abscisic acid responsiveness)
sbDUF4228-19	1456	1462	ABRE(cis-acting element involved in the abscisic acid responsiveness)
sbDUF4228-19	1457	1462	ABRE(cis-acting element involved in the abscisic acid responsiveness)
sbDUF4228-19	28	34	MYB
sbDUF4228-20	428	434	MYB
sbDUF4228-20	1445	1451	MYB
sbDUF4228-20	1135	1141	MYC
sbDUF4228-20	1475	1481	MYC
sbDUF4228-20	28	34	MYB-like sequence
sbDUF4228-20	506	514	AE-box(part of a module for light response)
sbDUF4228-20	33	39	ARE(cis-acting regulatory element essential for the anaerobic induction)
sbDUF4228-20	923	929	ARE(cis-acting regulatory element essential for the anaerobic induction)
sbDUF4228-20	436	442	MBS(MYB binding site involved in drought-inducibility)
sbDUF4228-21	1360	1366	MBS(MYB binding site involved in drought-inducibility)
sbDUF4228-21	599	605	ARE(cis-acting regulatory element essential for the anaerobic induction)
sbDUF4228-21	1229	1235	ARE(cis-acting regulatory element essential for the anaerobic induction)
sbDUF4228-21	12	18	W box
sbDUF4228-21	104	110	W box
sbDUF4228-21	1450	1456	W box
sbDUF4228-21	431	437	MYB
sbDUF4228-21	897	906	WUN-motif(cis-acting regulatory element involved in seed-specific regulation)
sbDUF4228-21	110	116	MYC
sbDUF4228-21	672	678	MYC
sbDUF4228-22	422	428	ARE(cis-acting regulatory element essential for the anaerobic induction)
sbDUF4228-22	837	843	ARE(cis-acting regulatory element essential for the anaerobic induction)
sbDUF4228-22	26	31	STRE
sbDUF4228-22	87	92	STRE
sbDUF4228-22	359	364	STRE
sbDUF4228-22	647	652	STRE
sbDUF4228-22	44	50	W box
sbDUF4228-22	405	411	MYC
sbDUF4228-22	614	620	MYC
sbDUF4228-22	740	746	MYC
sbDUF4228-22	985	991	MYC
sbDUF4228-22	1255	1261	MYC
sbDUF4228-22	169	175	MYB
sbDUF4228-22	712	718	MYB
sbDUF4228-22	877	883	MYB
sbDUF4228-22	997	1003	MYB
sbDUF4228-22	434	440	ABRE(cis-acting element involved in the abscisic acid responsiveness)
sbDUF4228-22	435	440	ABRE(cis-acting element involved in the abscisic acid responsiveness)
sbDUF4228-22	457	462	ABRE(cis-acting element involved in the abscisic acid responsiveness)
sbDUF4228-23	1459	1465	ARE(cis-acting regulatory element essential for the anaerobic induction)
sbDUF4228-23	891	897	MBS(MYB binding site involved in drought-inducibility)
sbDUF4228-23	117	123	W box
sbDUF4228-23	272	278	W box
sbDUF4228-23	377	383	W box
sbDUF4228-23	659	665	W box
sbDUF4228-23	323	329	MYC
sbDUF4228-23	140	146	MYB
sbDUF4228-23	1081	1087	MYB
sbDUF4228-23	137	142	ABRE(cis-acting element involved in the abscisic acid responsiveness)
sbDUF4228-23	987	996	ABRE(cis-acting element involved in the abscisic acid responsiveness)
sbDUF4228-23	1103	1108	ABRE(cis-acting element involved in the abscisic acid responsiveness)
sbDUF4228-24	217	223	MYB-like sequence
sbDUF4228-24	217	223	MYB
sbDUF4228-24	1210	1216	MYB
sbDUF4228-24	1252	1258	MYB
sbDUF4228-24	1330	1336	MYB
sbDUF4228-24	247	253	MYC
sbDUF4228-24	258	264	MYC
sbDUF4228-24	1115	1121	MYC
sbDUF4228-24	775	781	W box
sbDUF4228-24	870	876	W box
sbDUF4228-24	1051	1056	ABRE(cis-acting element involved in the abscisic acid responsiveness)
sbDUF4228-24	1374	1379	ABRE(cis-acting element involved in the abscisic acid responsiveness)
sbDUF4228-25	77	82	ABRE(cis-acting element involved in the abscisic acid responsiveness)
sbDUF4228-25	1377	1384	ABRE(cis-acting element involved in the abscisic acid responsiveness)
sbDUF4228-25	1456	1461	ABRE(cis-acting element involved in the abscisic acid responsiveness)
sbDUF4228-25	94	100	MYC
sbDUF4228-25	1290	1296	MYC
sbDUF4228-25	249	254	STRE
sbDUF4228-25	338	343	STRE
sbDUF4228-25	564	569	STRE
sbDUF4228-25	739	744	STRE
sbDUF4228-25	1470	1475	STRE
sbDUF4228-25	115	121	ARE(cis-acting regulatory element essential for the anaerobic induction)
sbDUF4228-25	515	521	ARE(cis-acting regulatory element essential for the anaerobic induction)
sbDUF4228-25	652	658	ARE(cis-acting regulatory element essential for the anaerobic induction)
sbDUF4228-25	698	704	ARE(cis-acting regulatory element essential for the anaerobic induction)
