# Supplementary material for: Comprehensive genome characterization and expression analysis of the DUF4228 gene family in Sorghum (Sorghum bicolor L.) under salt stress conditions
Source: PeerJ. 2026 Apr 27;14:e21175. doi: 10.7717/peerj.21175 (PMC13131349; doi:10.7717/peerj.21175)
Supplement: Supplemental Information 7 [file peerj-14-21175-s007.xlsx]

## Sheet: Sheet1
Table S7: The SbDUF4228 gene expression profile in variant tissue of sorghum
Sample Group	Gene Name	internode flag leaf	leaf boot stage	meristem at flag leaf	Flowers	seed boot stage
SbRio.09G243200	sbDUF4228-23	0.024	0.092	0	18.177	0.013
SbRio.02G260500	sbDUF4228-7	0	0.686	0	0.087	1.201
SbRio.02G260600	sbDUF4228-8	0	0.537	0	0.985	0.599
SbRio.04G084800	sbDUF4228-15	8.728	11.944	14.428	11.789	21.638
SbRio.04G084200	sbDUF4228-14	51.47	52.573	14.711	31.942	28.614
SbRio.10G212500	sbDUF4228-25	0	0	0	0	0
SbRio.01G077200	sbDUF4228-1	30.528	38.845	5.311	13.707	13.493
SbRio.02G020500	sbDUF4228-5	0.495	0.129	3.279	2.845	1.407
SbRio.07G150600	sbDUF4228-19	0.029	8.964	0.097	0.995	0.03
SbRio.03G460100	sbDUF4228-13	1.177	0	0.383	0.311	0
SbRio.01G391200	sbDUF4228-2	6.801	5.647	30.039	15.217	14.143
SbRio.02G418600	sbDUF4228-9	11.233	6.297	25.755	13.965	7.741
SbRio.09G132800	sbDUF4228-21	0.043	0	0.018	0.234	0
SbRio.10G186000	sbDUF4228-24	0.031	0	0	0	0
SbRio.05G155500	sbDUF4228-17	0	0	0	0.058	0
SbRio.03G062000	sbDUF4228-10	0	0.013	0.021	0.138	0.209
SbRio.09G060400	sbDUF4228-20	16.591	14.155	12.322	15.61	42.966
SbRio.01G427900	sbDUF4228-4	206.027	197.793	367.543	277.598	267.287
SbRio.09G183700	sbDUF4228-22	0	0	0	0	0.02
SbRio.07G141300	sbDUF4228-18	17.159	19.406	20.251	20.818	21.47
SbRio.02G205400	sbDUF4228-6	1.536	0.494	0.759	3.553	7.289
SbRio.04G270000	sbDUF4228-16	4.441	7.845	13.357	8.471	16.089
SbRio.03G100300	sbDUF4228-11	0.365	1.189	0.28	1.852	0.162
SbRio.01G421400	sbDUF4228-3	3.047	4.562	4.957	10.618	15.759
SbRio.03G152100	sbDUF4228-12	0.049	0.327	0	0.295	577.765
